# Supplementary material for: Indole Propionic Acid Increases T Regulatory Cells and Decreases T Helper 17 Cells and Blood Pressure in Mice with Salt-Sensitive Hypertension
Source: Int J Mol Sci. 2023 May 24;24(11):9192. doi: 10.3390/ijms24119192 (PMC10252743; doi:10.3390/ijms24119192)
Supplement: Supplementary file 1 [file ijms-24-09192-s001.zip]

Archive with 1 entries (1 files):
- ijms-2331579-supplementary.pdf
